# Supplementary material for: Identification and Characterization of Carboxylesterases from Brachypodium distachyon Deacetylating Trichothecene Mycotoxins
Source: Toxins (Basel). 2015 Dec 25;8(1):6. doi: 10.3390/toxins8010006 (PMC4728528; doi:10.3390/toxins8010006)
Supplement: Supplementary file 1 [file toxins-08-00006-s001.zip]

Archive with 3 entries (3 files):
- toxins-105210 Figure S5.pdf
- toxins-105210-suppl..pdf
- toxins-105210 Figure S1.pdf
